# Supplementary material for: Anti-D monoclonal antibodies from 23 human and rodent cell lines display diverse IgG Fc-glycosylation profiles that determine their clinical efficacy
Source: Sci Rep. 2020 Jan 30;10:1464. doi: 10.1038/s41598-019-57393-9 (PMC6992666; doi:10.1038/s41598-019-57393-9)
Supplement: Supplementary file 2 — Supplementary Table S2. [file 41598_2019_57393_MOESM2_ESM.xlsx]

## Sheet: Title page
Anti-D monoclonal antibodies from 23 human and rodent cell lines display diverse IgG Fc-glycosylation profiles that determine their clinical efficacy
Belinda M Kumpel, Radka Saldova, Carolien A.M. Koeleman, Jodie L. Abrahams,
Agnes Hipgrave Ederveen, Kathryn L. Armour, Natalia I. Olovnikova,
Gestur Vidarsson, Rick Kapur, Pauline M. Rudd and Manfred Wuhrer

## Sheet: Nomenclature
Supplementary Table S2. Assignments of N-glycans in all samples using exoglycosidase digestions and calculation of features
Glycan nomenclature used:
All N-glycans have two core GlcNAcs;
F at the start of the abbreviation indicates a core a(1-6) fucose linked to the inner GlcNAc;
Mx, number (x) of mannose on core GlcNAcs;
Ax, number of antenna (GlcNAc) on trimannosyl core;
A2, biantennary with both GlcNAcs as b(1-2) linked;
A3, triantennary with a GlcNAc linked b1-2 to both mannose and a third GlcNAc linked b(1-4) to the a(1-3) linked mannose;
A4, GlcNAcs linked as A3 with additional GlcNAc b(1-6) linked to a(1-6) mannose;
B, bisecting GlcNAc linked b(1-4) to b(1-3) mannose;
Gx, number (x) of b1-4 linked galactose on the antenna;
Sx, number (x) of sialic acids linked to galactose; the number 3 or 6 in parentheses after S indicates whether the sialic acid is in an a(2-3) or a(2-6) linkage.

## Sheet: B cells
IVIG
Structure	undig		abs		abs btg		abs bkf		abs btg bkf				bisects	15.56			Summary
	GU	% Area	GU	% Area	GU	% Area	GU	% Area	GU	% Area									% Abundance
A2	5.47	0.7	5.45	0.74	5.45	9.86	5.46	36.64	5.46	84.44			G0	21.18		Peak	Structure	GU	IVIG	Rhophylac
A2B	5.9	20.02	5.89	20.05	5.89	3.32	5.79	7.24	5.78	15.56			G1	46.85		1	A2	5.46	0.7	0.89
F(6)A2						74.58							G2	35.35		2	A2B	5.89	20.02	1.11
F(6)A2B	6.23	4.28	6.21	0.39	6.21	12.24										3	F(6)A2			2.83
A2[6]G1				3.9			6.26	20.13					core F	86.82		4	F(6)A2B	6.24	4.28	3.51
A2[3]G1	6.37	0.72	6.36	3.39			6.35	13.44								5	A2[6]G1
A2[6]BG1				0.76			6.51	4.51				α2-6	sialylation	18.99		6	A2[3]G1	6.37	0.72	1.78
A2[3]BG1	6.69	20.4	6.67	19.73								all				7	A2[6]BG1			0.88
F(6)A2[6]G1													alpha-Gal	None		8	A2[3]BG1	6.68	20.4	12.36
F(6)A2[3]G1	6.81	9.89	6.79	13.08												9	F(6)A2[6]G1
F(6)A2B[6]G1	6.9	5.51	6.89	5.99												10	F(6)A2[3]G1	6.79	9.89	2.25
F(6)A2B[3]G1												bisects and core F from BTG				11	F(6)A2B[6]G1	6.89	5.51	4.68
A2G2	7.18	1.13	7.17	1.83			7.17	15.51				G0-G2 from ABS				12	F(6)A2B[3]G1
A2BG2	7.34	0.29	7.31	0.49			7.32	2.54				sialylation from UND				13	A2G2	7.17	1.13	6.92
F(6)A2G2	7.61	15.58	7.59	27.17												14	A2BG2	7.32	0.29	0.7
F(6)A2BG2	7.68	2.51	7.68	5.86												15	F(6)A2G2	7.59	15.58	30.66
A2G1S1		2.56														16	F(6)A2BG2	7.67	2.51	4.23
A2BG1S1																17	A2G1S(6)1		2.56	0.17
FA2G1S1																18	A2BG1S(6)1			0.37
FA2BG1S1	8.03	0.48														19	FA2G1S(6)1
A2G2S1		0.51														20	FA2BG1S(6)1	8.01	0.48	0.12
A2BG2S1																21	A2G2S(6)1		0.51	3.24
F(6)A2G2S1	8.44	10.14														22	A2BG2S(6)1
F(6)A2BG2S1	8.62	1.62														23	F(6)A2G2S(6)1	8.41	10.14	22.54
A2G2S2	8.85	0.67														24	F(6)A2BG2S(6)1		1.62
A2BG2S2																25	A2G2S(6)2	8.85	0.67	-
F(6)A2G2S2	9.25	1.15														26	A2BG2S(6)2			-
F(6)A2BG2S2	9.33	1.86														27	F(6)A2G2S(6)2	9.2	1.15	0.77
																28	F(6)A2BG2S(6)2		1.86
Rhophylac
Structure	undig		abs		abs btg		abs bkf		abs btg bkf				bisects	11.03
	GU	% Area	GU	% Area	GU	% Area	GU	% Area	GU	% Area
A2	5.44	0.89	5.46	0.81	5.47	17.87	5.47	2.98	5.46	87.94			G0	4.59
A2B	5.77	1.11	5.75	0.9	5.82	2.33	5.79	2.46	5.79	12.06			G1	26.23
F(6)A2	5.87	2.83	5.88	2.87	5.9	71.1							G2	69.18
F(6)A2B	6.24	3.51	6.25	0.01	6.23	8.7
A2[6]G1				3.62			6.28	14.54					core F	79.8
A2[3]G1	6.36	1.78	6.35	1.95			6.37	4.61
A2[6]BG1	6.48	0.88	6.49	0.83			6.53	7.08				α2-6	sialylation	27.21
A2[3]BG1	6.66	12.36	6.67	12.76			6.72	2.93				all
F(6)A2[6]G1													alpha-Gal	None
F(6)A2[3]G1	6.76	2.25	6.77	2.27
F(6)A2B[6]G1	6.88	4.68	6.88	4.8								bisects and core F from BTG
F(6)A2B[3]G1												G0-G2 from ABS
A2G2	7.15	6.92	7.15	9.78			7.19	58.21				sialylation from UND
A2BG2	7.3	0.7	7.29	0.69			7.33	7.21
F(6)A2G2	7.56	30.66	7.57	58.71
F(6)A2BG2	7.65	4.23
A2G1S1		0.17
A2BG1S1		0.37
FA2G1S1
FA2BG1S1	7.99	0.12
A2G2S1		3.24
A2BG2S1
F(6)A2G2S1	8.38	22.54
F(6)A2BG2S1
A2G2S2	-	-
A2BG2S2	-	-
F(6)A2G2S2	9.15	0.77
F(6)A2BG2S2

## Sheet: B-LCL
G-7
	undig		nan1		abs		abs btg		abs bkf		abs btg bkf			bisects	13.31					Summary
	GU	% Area	GU	% Area	GU	% Area	GU	% Area	GU	% Area	GU	% Area										% Abundance
A2							5.46	5.41	5.46	6.04	5.46	86.69		G0	2.24				Peak	Structure	GU	G-7	G-12	BRAD-3 lab	BRAD-3 clin	mBRAD3	BRAD-5 lab	BRAD-5 clin	mBRAD5
A2B	5.9	2.12	5.9	2.12	5.9	2.12	5.9	2.12			5.78	13.31		G1	30.31				1	A2B	5.9	2.12	-	-	-	-	-	-	-
F(6)A2		0.36		0.12		0.12		81.28						G2	67.45				2	F(6)A2		0.36	1.1	-	-	-	-	-	3.54
F(6)A2B							6.22	11.19											3	F(6)A2B	6.23	-	-	2.08	-	1.67	-	3.68	-
A2[6]G1									6.25	28.14				core F	92.47				4	M5		-	-	3.45	4.01	5.16	-	-	5.84
A2[3]G1									6.36	5.35									5	A2[6]G1		-	0.62	-	-	-	5.31	-	-
A2BG1									6.47	6.5				sialylation	35.33	α2-3	α2-6		6	F(6)A1[6]G1		-	-	-	-	-	-	-	1.13
F(6)A2[6]G1	6.69	18.54	6.69	18.28	6.7	19.22										10.28	25.05		7	A2[3]G1	6.38	-	0.36	-	-	-	1.39	1.44	-
F(6)A2[3]G1	6.8	3.46	6.8	3.96	6.8	4.35								alpha-Gal	None				8	A2B[6]G1	6.69	-	-	0.43	-	0.69	9.13	-	1.92
F(6)A2BG1	6.91	6.38	6.91	6.69	6.92	6.74													9	A2B[3]G1		-	-	0.38	-	1.87		-
A2G2	7.19	0.34	7.19	0.9	7.17	1.69			7.17	47.16									10	M6		-	-	1.48	2.07	0.82	-	-	2.57
A2BG2										6.81				bisects and core F from BTG					11	F(6)A2[6]G1		18.54	12.26	2.03	0.62	0.31	5.75	2.75	11.6
F(6)A2G2	7.6	29.29	7.6	44.21	7.61	61.31								alpha-Gal,G0-G2 from ABS					12	F(6)A2[3]G1	6.81	3.46	2.21	1.13	-	0.21	0.09	-	3.57
F(6)A2BG2	7.69	4.18				4.45								sialylation from UND					13	F(6)A2BG1	6.92	6.38	12.33	29.29	33.24	34.18	19.98	32.05	19.76
F(6)A2G1S1		1.57		1.33															14	?		-	-	-	-	-	-	-	4.02
A2G2S1	8.07	0.89	8.07	1.87															15	M6	7.14	-	-	3.81	6.53	7.18	-	7.49	2.59
A2BG2S1																			16	A2G2		0.34	0.57	-	0.58	-	6.69	0.17	-
F(6)A2G2S1	8.44	29.39	8.44	20.91															17	A2BG2	7.38	-	-	0.36	0.79	1.16	4.81	1.37	0.52
F(6)A2BG2S1		0.2																	18	F(6)A1G1S1		-	-	-	-	-	-	-	3.77
A2G2S2	8.86	1.9	8.86	0.94															19	F(6)A2G2	7.61	29.29	24.77	4.62	-	1.07	10.43	2.89	7.34
A2BG2S2																			20	?		-	-	-	2.61	1.02	-	-	1.71
F(6)A2G2S2	9.23	1.28																	21	F(6)A2BG2	7.72	4.18	11.15	22.32	12.85	11.41	12.98	13.87	8
F(6)A2BG2S2		0.1																	22	F(6)A2G1S1		1.57	0.18	0.77	5.73	5.04	0.51	4.25	1.92
																			23	?	7.87	-	-	-	-	2.19	-	-	-
G-12																			24	M7	8.03	-	-	-	3.52	2.62	-	-	-
	undig		nan1		abs		abs btg		abs bkf		abs btg bkf			bisects	26.99				25	F(6)A2BG1S1	8.05	-	0.94	1.01	-	-	-	2.02	-
	GU	% Area	GU	% Area	GU	% Area	GU	% Area	GU	% Area	GU	% Area							26	A2G2S1		0.89	0.01	-	-	-	6.07	1.32	-
A2							5.47	6.51	5.48	3.74	5.47	73.02		G0	1.06				27	?		-	-	-	-	-	-	0.63	2.39
A2B	5.89		5.89		5.9		5.91	1.93	5.81	2.79	5.8	26.98		G1	29.53				28	A2BG2S1	8.36	-	-	0.73	-	-	-	1.3	-
F(6)A2		1.1		1.09		1.06		66.51						G2	69.41				29	F(6)A2G2S1	8.44	29.39	26.7	13.85	12.45	10.92	14	10.74	11.3
F(6)A2B	6.22		6.22		6.25		6.23	25.06											30	?		-	-	-	0.83	-	-	-	1.04
A2[6]G1		0.62		0.52		0.44			6.28	19.19				core F	91.57				31	F(6)A2BG2S1	8.62	0.2	3	8.84	7.25	6.67	2.88	7.75	2.21
A2[3]G1	6.37	0.36	6.37	0.29	6.38	0.33			6.34	5.31									32	?		-	-	-	-	0.95	-	-	-
A2BG1	6.68		6.68		6.69				6.53	18.46				sialylation	34.62	α2-3	α2-6		33	A2G2S2	8.88	1.9	1.4	0.63	2.45	0.86	-	1.13	-
F(6)A2[6]G1		12.26		12.37		12.53										10.21	24.41		34	A2BG2S2	9	-	-	0.42	0.84	0.88	-	1.64	1.95
F(6)A2[3]G1	6.79	2.21	6.79	2.28	6.8	3.05								alpha-Gal	None				35	F(6)A2G2S2	9.28	1.28	2.39	0.51	-	-	-	1.76	1.33
F(6)A2BG1	6.91	12.33	6.91	12.35	6.92	13.18													36	F(6)A2BG2S2	9.36	0.1		1.86	3.63	3.11	-	1.75	-
A2G2	7.15	0.57	7.15	0.68	7.18	1.13			7.19	41.59				bisects and core F from BTG
A2BG2									7.34	8.92				alpha-Gal,G0-G2 from ABS
F(6)A2G2	7.6	24.77	7.6	35.74	7.6	54.48								sialylation from UND
F(6)A2BG2	7.71	11.15	7.71	10.27	7.69	13.8
F(6)A2G1S1		0.18		0.93
F(6)A2BG1S1	8.06	0.94	8.06	0.92
A2G2S1		0.01		0.01
A2BG2S1
F(6)A2G2S1	8.43	26.7	8.43	19.07
F(6)A2BG2S1	8.6	3	8.6	1.84
A2G2S2	8.85	1.4	8.85	0.69
A2BG2S2
F(6)A2G2S2	9.24	2.39	9.24	0.95
F(6)A2BG2S2
BRAD-3 lab
	undig		nan1		abs		abs btg		abs bkf		abs btg bkf			bisects	65.62
	GU	% Area	GU	% Area	GU	% Area	GU	% Area	GU	% Area	GU	% Area
A2											5.45	23.39		G0	11.35
A2B							5.8	1.92	5.79	1.56	5.77	65.62		G1	35.04
F(6)A2							5.9	24.01						G2	51.04
F(6)A2B	6.22	2.08	6.22	2.37	6.2	1.6	6.23	63.7
M5		3.45		3.45		3.45		3.45	6.2	2.79	6.17	4.97		core F	87.71
A2[6]G1
A2[3]G1									6.26	3.99				sialylation	28.62	α2-3	α2-6
A2B[6]G1	6.42	0.43	6.42	0.45	6.4	0.25			6.37	1.75						11.98	16.64
A2B[3]G1	6.55	0.38	6.55	0.48	6.51	0.34			6.53	30.22				alpha-Gal	None
M6?	6.7	1.48	6.7	1.48	6.69	1.48	6.63	1.48		1.04	6.62	1.04
F(6)A2[6]G1		2.03		2.46		2.2
F(6)A2[3]G1	6.81	1.13	6.81	1.23	6.82	1.73
?									6.8	1.21
?									6.93	1.46				bisects and core F from BTG
F(6)A2BG1	6.93	29.29	6.93	29.59	6.91	30.52								alpha-Gal,G0-G2 from ABS
M6	7.12	3.81	7.12	4.75	7.1	4.82	7.12	5.44	7.19	4.98	7.09	4.98		sialylation from UND
A2G2										19.81
A2BG2	7.36	0.36	7.36	0.74	7.32	1.34			7.34	28.2
F(6)A2G2	7.62	4.62	7.62	8.61	7.6	18.07			7.58	4.21
F(6)A2BG2	7.74	22.32	7.74	27.76	7.72	31.63			7.89	1.63
F(6)A2G1S1		0.77		0.24
F(6)A2BG1S1	7.99	1.01	7.99	0.95	8.01	0.82			8.04	1.03
A2G2S1
A2BG2S1	8.36	0.73	8.36	0.29	8.16	0.33
F(6)A2G2S1	8.47	13.85	8.47	9.88	8.41	0.58
F(6)A2BG2S1	8.65	8.84	8.65	5.28	8.62	0.82			8.61	1.09
A2G2S2	8.9	0.63
A2BG2S2	9.05	0.42
F(6)A2G2S2	9.29	0.51
F(6)A2BG2S2	9.36	1.86
BRAD-3 clin
	undig		nan1		abs		abs btg		abs bkf		abs btg bkf			bisects	62.01
	GU	% Area			GU	% Area	GU	% Area	GU	% Area	GU	% Area
A2							5.47	4.21			5.47	20.84		G0	16.2
A2B							5.8	4.79	5.8	2.98	5.8	64.25		G1	38.84
F(6)A2							5.9	19.75						G2	41.29
F(6)A2B	6.22				6.22		6.23	57.22
M5		4.01				3.89		4.21	6.23	4.21	6.23	4.21		core F	76.97
A2[6]G1										0.51
A2[3]G1									6.4	4.13				sialylation	32.35
A2BG1										35.14
M6	6.69	2.07			6.69	2.07	6.64	2.07		1.38	6.64	1.38		alpha-Gal	?
F(6)A2[6]G1		0.62				1.19
F(6)A2[3]G1	6.91				6.92	3.96
F(6)A2BG1		33.24				33.69
M6	7.1	6.53			7.13	6.53	7.12	6.53	7.12	7.69	7.12	7.69
A2G2		0.58				3.71				15.71				bisects and core F from BTG
A2BG2	7.39	0.79			7.36	1.87			7.36	22				alpha-Gal,G0-G2 from ABS
?	7.6	2.61			7.61	2.84			7.61	2.84				sialylation from UND
F(6)A2G2						11.98
F(6)A2BG2	7.71	12.85			7.72	23.73
F(6)A2G1S1		5.73
M7	8.03	3.52			8.03	3.71	8.04	1.22	8.03	4.8	8.04	1.63
F(6)A2BG1S1
A2G2S1
A2BG2S1
?	8.43	0.83			8.43	0.83
F(6)A2G2S1		12.45
F(6)A2BG2S1	8.61	7.25
A2G2S2	8.88	2.45
A2BG2S2		0.84
F(6)A2G2S2	9.33
F(6)A2BG2S2		3.63
mBRAD3
	undig		nan1		abs		abs btg		abs bkf		abs btg bkf			bisects	63.92
	GU	% Area	GU	% Area	GU	% Area	GU	% Area	GU	% Area	GU	% Area
A2											5.45	16.84		G0	17.8
A2B							5.79	1.87	5.78	4.32	5.78	67.26		G1	44.78
F(6)A2							5.89	16.82						G2	34.41
F(6)A2B	6.22	1.67	6.22	2.51	6.22	1.62	6.22	62.05
M5		5.16		5.16		5.16		5.16	6.25	5.16	6.17	5.16		core F	78.87
A2[6]G1										0.78
A2[3]G1
A2B[6]G1	6.53	0.69	6.53	1.28	6.52	0.94			6.5	38.4
							6.61	2.72		0.82	6.63	0.82		sialylation	27.48	α2-3	α2-6
M6	6.69	0.82	6.69	0.82	6.68	0.82										10.1	17.38
A2B[3]G1		1.87		0.59		0.93								alpha-Gal	?
F(6)A2[6]G1		0.31		1.87		1.77
F(6)A2[3]G1	6.92	0.21	6.92	0.21	6.91	3.79
F(6)A2BG1		34.18		33.96		37.35
?									6.77	1.01
?									6.9	2.14				bisects and core F from BTG
M6	7.11	7.18	7.11	7.22	7.1	7.49	7.11	8.16	7.16	8.61	7.11	8.61		alpha-Gal,G0-G2 from ABS
A2G2										8.74				sialylation from UND
A2BG2	7.39	1.16	7.39	1.88	7.35	1.23			7.31	21.34
?	7.61	1.02	7.61	1.02	7.6	1.02	7.55	1.02	7.56	3.63
F(6)A2G2		1.07		3.7		11.26
F(6)A2BG2	7.73	11.41	7.73	16.44	7.72	21.92
F(6)A2G1S1		5.04		3.48
?	7.87	2.19	7.87	1.88	7.84	1.99	7.86	0.69	7.85	1.76
M7	8.03	2.62	8.03	3.13	8.06	2.71	8.02	1.51	7.99	2.33	8.04	1.3
F(6)A2BG1S1
A2G2S1
A2BG2S1
F(6)A2G2S1	8.46	10.92	8.46	8.62
?	8.65	0.95	8.65	0.95					8.58	0.95
F(6)A2BG2S1		6.67		3.96
A2G2S2	8.93	0.86
A2BG2S2	9.04	0.88
F(6)A2G2S2	9.36		9.36
F(6)A2BG2S2		3.11		1.32
BRAD-5 lab
	undig		nan1		abs		abs btg		abs bkf		abs btg bkf			bisects	48.75
	GU	% Area			GU	% Area	GU	% Area	GU	% Area	GU	% Area
A2							5.47	18.79			5.46	53.89		G0	0
A2B							5.8	13.45			5.79	46.11		G1	42.9
F(6)A2							5.91	32.45						G2	57.09
F(6)A2B							6.23	35.3
A2[6]G1	6.28	5.31			6.27	5.48			6.23	9.9				core F	67.75
A2[3]G1	6.36	1.39			6.37	1.91			6.3	2.52
A2BG1	6.53	9.13			6.53	9.18			6.48	29.49				sialylation	23.46
F(6)A2[6]G1	6.7	5.75			6.69	5.74
F(6)A2[3]G1	6.92	0.09			6.92	0.61								alpha-Gal	None
F(6)A2BG1		19.98				19.98
A2G2	7.18	6.69			7.18	12.87			7.14	37.29
A2BG2	7.34	4.81			7.33	4.54			7.28	20.79
F(6)A2G2	7.6	10.43			7.6	23.41
F(6)A2BG2	7.72	12.98			7.71	16.27
F(6)A2G1S1		0.51												bisects and core F from BTG
F(6)A2BG1S1	8.05													alpha-Gal,G0-G2 from ABS
A2G2S1		6.07												sialylation from UND
A2BG2S1	8.43
F(6)A2G2S1		14
F(6)A2BG2S1	8.61	2.88
BRAD-5 clin
	undig		nan1		abs		abs btg		abs bkf		abs btg bkf		jbm		bisects	65.8
	GU	% Area	GU	% Area	GU	% Area	GU	% Area	GU	% Area	GU	% Area	GU	% Area
A2							5.47	3.55	5.47	50.87	5.47	100			G0	12.06
A2B							5.8	4.22							G1	41.66
F(6)A2							5.91	19.61							G2	43.13
F(6)A2B	6.22	3.68	6.22	5.01	6.23	3.67	6.24	61.58
A2[6]G1									6.23	26.89			6.22	4.22	core F	81.19
A2[3]G1	6.41	1.44	6.41	1.52	6.4	0.9			6.4	12.4			6.41	1.73
?	6.69		6.69		6.71		6.65	3.55					6.69	3.57
F(6)A2[6]G1		2.75		3.52		3.47									sialylation	33.66
F(6)A2[3]G1	6.92		6.92	1.15	6.93	2.75							6.92	40.18	α2-3	α2-6
F(6)A2BG1		32.05		32.52		34.54									14.18	19.48
A2G2	7.11	0.17	7.11	1.3	7.12	2.62			7.12	2.35
M6		7.49		7.49		7.49	7.12	7.49		7.49
A2BG2	7.39	1.37	7.39	1.02	7.38	1.75							7.39	1.5	alpha-Gal	?
F(6)A2G2	7.62	2.89	7.62	6.8	7.61	15.39							7.71	24.91
F(6)A2BG2	7.71	13.87	7.71	18.72	7.72	23.37
F(6)A2G1S1		4.25		1.6											bisects and core F from BTG
?	8.04	0.63	8.04	1.46	8.02	4.05							8.04	2.88	alpha-Gal,G0-G2 from ABS
F(6)A2BG1S1		2.02		2.02											sialylation from UND
A2G2S1		1.32		1.32
A2BG2S1	8.43	1.3	8.43	1.3									8.43	12.23
F(6)A2G2S1		10.74		8.59
F(6)A2BG2S1	8.61	7.75	8.61	4.65									8.61	8.78
A2G2S2	8.85	1.13
A2BG2S2		1.64
F(6)A2G2S2	9.3	1.76
F(6)A2BG2S2		1.75
mBRAD5
	undig		nan1		abs		abs btg		abs bkf		abs btg bkf			bisects	35.45
	GU	% Area	GU	% Area	GU	% Area	GU	% Area	GU	% Area	GU	% Area
A1											4.93	9.61		G0	14.31
FA1							5.41	5.25						G1	45.72
A2									5.45	2.78	5.45	48.69		G2	30.62
A2B	5.91		5.91		5.91		5.89		5.77		5.77	35.85
A1[6]G1										2.59				core F	87.29
A1[3]G1									5.86	3.06
F(6)A2		3.54		3.43		3.31		46.59						sialylation	18.71	α2-3	α2-6
M5	6.23	5.84	6.23	5.84	6.22	5.84	6.22	5.84	6.25	5.84	6.15	5.84				4.24	14.47
F(6)A2B								35.45						alpha-Gal	None
F(6)A1[6]G1		1.13		1.62		0.23
A2[6]G1										12.41
F(6)A1[3]G1					6.38	3.12
A2[3]G1									6.34	4.67
A2BG1	6.7	1.92	6.7	1.92	6.7	1.92			6.5	25.16
M6?		2.57		2.57		2.57	6.62	2.57		2.57				bisects and core F from BTG
F(6)A2[6]G1		11.6		12.72		12.41								alpha-Gal,G0-G2 from ABS
F(6)A2[3]G1	6.82	3.57	6.82	3.01	6.81	4.68								sialylation from UND
?	6.93	4.02	6.93	4.02	6.92	4.02			6.89	4.02
F(6)A2BG1		19.76		20.83		23.36
A2G2									7.16	18.94
M6?		2.59		2.59		2.59	7.11	2.59		2.59
A2BG2	7.39	0.52	7.39	1.53	7.4	2.47			7.31	9.09
F(6)A1G1S1		3.77		2.15
?	7.62	1.71	7.62	1.71	7.61	1.71	7.56	1.71	7.54	4.31
F(6)A2G2		7.34		11.72		19.76
F(6)A2BG2	7.74	8	7.74	8.63	7.71	8.39
F(6)A2G1S1		1.92		1.36
?	8.1	2.39	8.1	2.36	8	2.6			7.98	1.95
F(6)A2BG1S1
A2G2S1
A2BG2S1
?	8.46	1.04	8.46	1.04	8.42	1.04
F(6)A2G2S1		11.3		8.85
F(6)A2BG2S1	8.64	2.21	8.64	1.17
A2G2S2	8.91		8.91
A2BG2S2		1.95		0.94
F(6)A2G2S2	9.34	1.33
F(6)A2BG2S2

## Sheet: NS0
FOG-1 NSO
Structure	undig		nan1		abs		abs btg		abs bkf		abs btg bkf		abs btg bkf cbg								Summary
	GU	% Area	GU	% Area	GU	% Area	GU	% Area	GU	% Area	GU	% Area	GU	% Area	bisects	2.29							% Abundance
A1											4.93	3.18	4.93	3.77						Peak	Structure	GU	FOG-1 NSO
FA1	5.43	1.06	5.42	0.95	5.42	0.96	5.41	3.27							G0	38.78				1	FA1	5.43	1.06
A2									5.46	36.94	5.44	89.52	5.44	94.77	G1	41.82				2	F(6)A2	5.91	37.56
A1G1									5.87	2.45					G2	19.4				3	FA1G1	6.22	1.56
A2B											5.87	1.05	5.87	1.46						4	F(6)A2[6]G1	6.7	28.27
F(6)A2	5.91	37.56	5.91	37.54	5.89	37.82	5.9	89.17							core F	100				5	F(6)A2[3]G1	6.82	10.61
FA2B							6.28	2.29												6	F(6)A2G2	7.61	9.45
FA1G1	6.22	1.56	6.38	2.35	6.36	1.3									sialylation	5.78	α2-3	α2-6		7	F(6)A2BG2		2.29
A2[6]G1									6.26	28.74							0.92	4.86		8	FA1G1S1	7.99	1.32
A2[3]G1									6.36	11.42										9	F(6)A2G1S1	8.13	1
F(6)A2[6]G1	6.7	28.27	6.7	29.53	6.68	28.74									alpha-Gal	4.39				10	FA2G2Gal1	8.43	2.17
F(6)A2[3]G1	6.82	10.61	6.81	10.94	6.8	11.78														11	F(6)A2G2S1	8.85	2.38
A2G1Gal1											7.08	4.87		-	bisects and core F from BTG					12	FA2G2Gal2	9.23	1.26
A2G2									7.17	13.19					alpha-Gal,G0-G2 from ABS					13	F(6)A2G2S2	9.58	1.08
A2BG2										2.29					sialylation from UND					14	F(6)A2G2Gal1S1
FA2G1Gal1							7.5	4.04
F(6)A2G2	7.61	9.45	7.6	9.84	7.59	12.72
F(6)A2BG2		2.29		2.29		2.29
FA1G1S1	7.99	1.32	7.95	1.1
A2G2Gal1									8.01	3.43
F(6)A2G1S1	8.13	1	8.08	0.95
FA2G2Gal1	8.43	2.17	8.41	1.8	8.4	3.32
F(6)A2G2S1	8.85	2.38	8.8	2.15
A2G2Gal2									8.82	1.53	8.82	1.37		-
FA2G2Gal2	9.23	1.26	9.23	0.89	9.21	1.07	9.21	1.23
F(6)A2G2S2	9.58	1.08	9.53	0.66
F(6)A2G2Gal1S1

## Sheet: HH
FOG-1
	undig		nan1		abs		abs btg		abs bkf		abs btg bkf			bisects	None					Summary
	GU	% Area	GU	% Area	GU	% Area	GU	% Area	GU	% Area	GU	% Area										% Abundance
A2	5.44	2.94	5.46	2.97	5.44	2.55	5.46	16.37	5.44	77.16	5.46	100		G0	59.75				Peak	Structure	GU	FOG-1	G-7	G-12
F(6)A2	5.9	57.74	5.9	57.18	5.89	57.2	5.9	83.63						G1	25.97				1	A1	4.96	-	-	1.61
A2[6]G1	6.2	1.19	6.19	1.16	6.23	1.09			6.23	12.08				G2	14.27				2	F(6)A1	5.44667	-	-	8.94
A2[3]G1	6.37	1.83	6.38	1.53	6.36	1.89			6.33	6.4									3	A2		2.94	3.44	0.44
F(6)A2[6]G1	6.69	14.99	6.69	15.48	6.68	16.33								core F	83.63				4	A2B	5.91333	-	0.32	-
F(6)A2[3]G1	6.8	4.95	6.81	4.63	6.8	6.66													5	F(6)A2		57.74	35.09	57.79
A2G2	7.14	0.89	7.18	2.92	7.17	7.86			7.14	4.36				sialylation	11.72	α2-3	α2-6		6	A2[6]G1	6.245	1.19	1.7	-
F(6)A2G2	7.6	2.72	7.61	3.83	7.59	5.37										2.46	9.26		7	F(6)A2B		-	0.29	-
F(6)A2G1S1	8.1	3.05	8	3.05										alpha-Gal	1.04				8	F(6)A1G1	6.31	-	-	1.91
A2G2S1		1.71		3.84															9	A2[3]G1	6.37	1.83	1.08	-
F(6)A2G2S1	8.47	0.27	8.39	0.23															10	F(6)A2[6]G1	6.70333	14.99	23.12	12.89
F(6)A2G2Gal1		1.04		1.04	8.38	1.04								bisects and core F from BTG					11	F(6)A2[3]G1	6.81333	4.95	6.39	3.25
A2G2S2	8.88	5.64	8.8	2.14										alpha-Gal,G0-G2 from ABS					12	F(6)A2BG1	7.34	-	-	0.55
F(6)A2G2S2	9.27	1.05												sialylation from UND					13	A2G2	7.14	0.89	-	-
																			14	F(6)A2G2	7.60667	2.72	3.12	2.01
G-7																			15	A2G1S1		-	2.18	-
	undig		nan1		abs		abs btg		abs bkf		abs btg bkf			bisects	2.48				16	F(6)A2[6]G1S1	7.78	-	-	3.33
	GU	% Area	GU	% Area	GU	% Area	GU	% Area	GU	% Area	GU	% Area							17	F(6)A2BG2	7.79	-	1.64	-
A2	5.46	3.44	5.46	3.77	5.46	3.38	5.47	9.46	5.47	34.93	5.46	94.42		G0	37.23				18	F(6)A2[3]G1S1	7.98	-	-	2.35
A2B	5.91	0.32	5.91	0.32	5.9	0.32	5.91	0.32	5.89	4.03	5.87	2.48		G1	43.12				19	A2G2S[6]1	8.01	-	1.24	-
F(6)A2		35.09		35.19		33.24		83.82						G2	19.65				20	F(6)A2G[6]1S1		-	3.54	-
F(6)A2B	6.29	0.29	6.29	0.29	6.27	0.29	6.31	2.16											21	F(6)A2G[3]1S1	8.07	3.05	5	-
A2[6]G1		1.7		1.59		1.34			6.28	28.87				core F	85.98				22	A2G2S1		1.71	-	-
A2[3]G1	6.37	1.08	6.37	1.21	6.36	3.26			6.37	12.97									23	F(6)A2BG1S1		-	-	0.22
F(6)A2[6]G1	6.7	23.12	6.7	23.44	6.68	26.66								sialylation	22.8	α2-3	α2-6		24	F(6)A2G2S1		-	-	2.61
F(6)A2[3]G1	6.81	6.39	6.81	7.04	6.8	11.86										2.79	20.01		25	F(6)A2G2S1	8.44	0.27	-	-
A2G1Gal1											7.11	3.11		alpha-Gal	3.52				26	F(6)A2G2Gal1		1.04	1.01	0.4
A2G2					7.16	1.48			7.19	15.54									27	F(6)A2G2Sg1	8.81	-	-	1.7
A2BG2														bisects and core F from BTG					28	A2G2S2	8.87	5.64	-	-
F(6)A2G1Gal1							7.5	4.24						alpha-Gal,G0-G2 from ABS					29	F(6)A2G2S1		-	5.83	-
F(6)A2G2	7.61	3.12	7.61	4.11	7.59	12.78								sialylation from UND					30	F(6)A2G2S2	9.26	1.05	-	-
A2G1S1		2.18		2.05															31	F(6)A2G2S2		-	0.52	-
F(6)A2BG2	7.79	1.64	7.79	1.59		1.87													32	F(6)A2G2Gal1S1	9.61	-	2.58	-
A2G2Gal1	8.01		8.01						8.02	3.66									33	F(6)A2G2S2	10.07	-	1.91	-
A2G2S[6]1		1.24		1.48
F(6)A2G[6]1S1		3.54		3.22
F(6)A2G[3]1S1	8.13	5	8.13	4.58
F(6)A2G2Gal1	8.44	1.01	8.44	1.44	8.4	3.52
F(6)A2G2S1	8.86	5.83	8.86	5.52
F(6)A2G2S[3]1	9.25	0.52
F(6)A2G2Gal1S1	9.61	2.58	9.61	2.08
F(6)A2G2S2	10.07	1.91	10.07	1.08
G-12
	undig		nan1		abs		abs btg		abs bkf		abs btg bkf			bisects	2.56
	GU	% Area	GU	% Area	GU	% Area	GU	% Area	GU	% Area	GU	% Area
A1	4.96	1.61	4.96	1.73	4.95	1.49	4.95	2.8	4.95	7.56	4.95	18.84		G0	65.48
F(6)A1	5.44	8.94	5.44	8.64	5.42	8.43	5.42	14.54						G1	28.66
A2		0.44		0.44		0.44		0.44	5.48	54.92	5.47	79.49		G2	5.88
A1G1									5.9	7.31
A2B											5.9	1.1		core F	96.77
F(6)A2	5.93	57.79	5.93	56.57	5.92	55.12	5.91	79.05
F(6)A1G1	6.31	1.91	6.31	1.96	6.38	6.01								sialylation	10.21	α2-3	α2-6
FA2B							6.31	2.56								0	10.21
A2[6]G1									6.28	14.95				alpha-Gal	0.55
A2[3]G1									6.37	7.13
A2BG1									6.65	1.76				bisects and core F from BTG
F(6)A2[6]G1	6.72	12.89	6.72	13	6.7	14.97								alpha-Gal,G0-G2 from ABS
F(6)A2[3]G1	6.83	3.25	6.83	3.51	6.82	6.91								sialylation from UND
A2G1Gal1											7.1	0.56
F(6)A2BG1	7.34	0.55	7.34	0.46	7.18	0.77
A2G2									7.17	5.7
F(6)A2G1Gal1							7.5	0.62
F(6)A2G2	7.61	2.01	7.61	2.38	7.6	5.33
F(6)A2[6]G1S1	7.78	3.33	7.78	3.66
F(6)A2[3]G1S1	7.98	2.35	7.98	2.41
A2G2Gal1									7.98	0.67
F(6)A2BG1S1	8.1	0.22	8.1	0.31
F(6)A2G2S1		2.61		2.67
F(6)A2G2Gal1	8.41	0.4	8.41	0.48	8.38	0.55
F(6)A2G2Sg1	8.81	1.7	8.81	1.79

## Sheet: CHO
Monorho
Structure	undig		nan1		abs		abs btg		abs bkf		abs btg bkf			bisects	None					Summary
	GU	% Area	GU	% Area	GU	% Area	GU	% Area	GU	% Area	GU	% Area										% Abundance
A2	5.42	1.34	5.47	1.33	5.46	1.33	5.47	7.72	5.47	67.63	5.46	100		G0	54.38				Peak	Structure	GU	Monorho	rBRAD5	rBRAD3
F(6)A2	5.86	54	5.91	53.73	5.91	53.05	5.91	92.28						G1	38.3				1	FA1	5.44333	-	2.68	1.53
A2[6]G1	6.16	1.4	6.2	0.87	6.25	0.9			6.27	21.26				G2	7.33				2	A2	5.86	1.34	0.63	1.17
A2[3]G1	6.35	1.02	6.39	0.93	6.37	0.88			6.35	8.71									3	F(6)A2	5.88333	54	49.75	38.24
F(6)A2[6]G1	6.64	25.84	6.7	26.6	6.7	26.13								core F	92.28				4	M5	6.18	-	2.18	3.32
F(6)A2[3]G1	6.75	10.53	6.82	11.35	6.81	10.39													5	A2[6]G1		1.4	0.71	-
A2G2	7.09	0.89	7.08	0.66	7.16	0.62			7.18	2.39				sialylation	None				6	F(6)A1G1	6.35333	-	1.01	1.13
F(6)A2G2	7.54	4.99	7.61	4.53	7.61	6.71													7	A2[3]G1		1.02	-	traces
														alpha-Gal	None				8	M6	6.66667	-	-	2.56
																			9	F(6)A2[6]G1		25.84	23.04	18.06
														bisects and core F from BTG					10	F(6)A2[3]G1	6.78	10.53	10.8	12.93
														G0-G2 from ABS					11	M6	7.12667	-	-	2.07
														sialylation from UND					12	A2G2		0.89	1.2	2.56
																			13	A1G1S1	7.28	-	-	0.78
rBRAD5																			14	F(6)A1G1S(3)1		-	0.61	-
Structure	undig		nan1		abs		abs btg		abs bkf		abs btg bkf			bisects	None				15	F(6)A2G2	7.56667	4.99	4.5	8.57
	GU	% Area	GU	% Area	GU	% Area	GU	% Area	GU	% Area	GU	% Area							16	?		-	-	1.07
A1									4.93	2.68	4.95	5.15		G0	55.63				17	F(6)A2G1S(3)1	7.97	-	1.3	-
FA1	5.46	2.68	5.47	2.68	5.46	2.68	5.47	5.15						G1	36.96				18	A2G2S(3)1		-	0.25	2.64
A2		0.63		0.94		0.85		6.9	5.46	66.18	5.47	91.91		G2	7.42				19	?	8.07	-	-	1.56
F(6)A2	5.9	49.75	5.91	49.14	5.9	49.92	5.91	85.77											20	F(6)A2G2S(3)1	8.385	-	1.35	1.82
A1G1	-	-	-	-	-	-			5.86	2.5				core F	90.92
M5	6.19	2.18	6.2	2.18	6.19	2.18	6.21	2.18	6.25	2.94	6.22	2.94
A2[6]G1		0.71		0.75		0.51	-	-		16				sialylation	3.51	α2-3	α2-6
F(6)A1G1	6.36	1.01	6.38	1.7	6.36	1.68										3.51	0
A2[3]G1									6.34	7.15				alpha-Gal	None
F(6)A2[6]G1	6.68	23.04	6.7	24.22	6.68	23.8
F(6)A2[3]G1	6.79	10.8	6.82	11.1	6.8	10.97								bisects and core F from BTG
A2G2	7.14	1.2	7.16	0.67	7.15	0.7			7.15	2.55				G0-G2 from ABS
F(6)A1G1S(3)1	7.28	0.61												sialylation from UND
F(6)A2G2	7.57	4.5	7.6	6.61	7.58	6.72
F(6)A2G1S(3)1	7.96	1.3
A2G2S(3)1		0.25
F(6)A2G2S(3)1	8.37	1.35
rBRAD3
Structure	undig		nan1		abs		abs btg		abs bkf		abs btg bkf			bisects	None
	GU	% Area	GU	% Area	GU	% Area	GU	% Area	GU	% Area	GU	% Area
A1							4.95	1.65	4.94	1.67	4.96	3.58		G0	48.95
FA1	5.45	1.53	5.46	1.59	5.47	1.67	5.47	1.93						G1	32.68
A2		1.17		1.21		1.27		16.27	5.46	42.03	5.47	88.16		G2	16.21
A1G1	5.89		5.9		5.91				5.89	1.94
F(6)A2		38.24		37.07		37.64	5.9	71.69						core F	73.62
M5	6.19	3.32	6.18	3.67	6.21	3.74	6.2	3.83	6.27	3.47	6.19	3.47
A2[6]G1							-	-		16.93				sialylation	5.24	α2-3	α2-6
F(6)A1G1	6.35	1.13	6.36	1.35	6.37	1.35										5.24	0
A2[3]G1									6.36	13.82	6.33	1.83		?	alpha-Gal
M6	6.68	2.56	6.68	2.56	6.7	2.56	6.62	2.56	6.67	2.19	6.62	1.51
F(6)A2[6]G1		18.06		18.65		17.99								bisects and core F from BTG
F(6)A2[3]G1	6.8	12.93	6.8	13.18	6.81	13.34								G0-G2 from ABS
M6	7.15	2.07	7.16	2.07	7.18	2.07	7.1	2.07	7.19	1.45	7.1	1.45		sialylation from UND
A2G2		2.56		5.36		5.39				15.44
A1G1S1	7.28	0.78	7.31	0.47	7.3	0.53
F(6)A1G1S(3)1
F(6)A2G2	7.59	8.57	7.58	10.93	7.6	10.82
?		1.07		1.07		1.07			7.57	1.07
F(6)A2G1S(3)1
A2G2S(3)1	7.98	2.64
?	8.07	1.56	7.99	0.82	8	0.55
F(6)A2G2S(3)1	8.4	1.82

## Sheet: YB20
FOG-1 YB2/0
																				Summary
Structure	undig				abs		abs btg		abs bkf		abs btg bkf			bisects	None							% Abundance
	GU	% Area			GU	% Area	GU	% Area	GU	% Area	GU	% Area							Peak	Structure	GU	FOG-1 YB2/0	G-12 YB2/0
A2	5.47	68.82			5.46	68.39	5.46	82.47	5.47	81.1	5.45	100		G0	80.97				1	A2	5.47	68.82	16.78
F(6)A2	5.91	13.73			5.89	12.58	5.9	17.53						G1	17.83				2	A2B	5.8	-	1.54
A2[6]G1	6.28	8.31			6.26	8.18			6.27	11.36				G2	1.2				3	F(6)A2	5.905	13.73	3.08
A2[3]G1	6.37	4.42			6.34	5.06			6.36	5.76									4	F(6)A2B	6.275	-	0.14
F(6)A2[6]G1	6.71	2.66			6.68	2.97								core F	17.53				5	A2[6]G1		8.31	26.92
F(6)A2[3]G1	6.82	1.32			6.8	1.62													6	A2[3]G1	6.365	4.42	7.38
A2G2	7.2	0.73			7.16	1.2			7.19	1.79				sialylation	None				7	A2B[6]G1	6.53	-	2.94
																			8	A2B[3]G1	6.705	-	0.01
														alpha-Gal	None				9	F(6)A2[6]G1		2.66	6.86
																			10	F(6)A2[3]G1	6.815	1.32	1.29
														bisects and core F from BTG					11	F(6)A2B[6]G1	6.92	-	1.36
														G0-G2 from ABS					12	F(6)A2B[3]G1		-
														sialylation from UND					13	A2G2	7.19	0.73	12.57
G-12 YB2/0																			14	A2BG2	7.28	-	1.65
																			15	A2G1S1	7.59	-	3.51
Structure	undig		nan1		abs		abs btg		abs bkf		abs btg bkf			bisects	7.65				16	F(6)A2G2		-	3.15
	GU	% Area	GU	% Area	GU	% Area	GU	% Area	GU	% Area	GU	% Area							17	F(6)A2BG2		-	0.01
A2	5.47	16.78	5.46	15.63	5.47	15.65	5.47	74.77	5.47	20.45	5.45	92.85		G0	20.22				18	A2G2S1 (all)	8.03	-	4.49
A2B	5.8	1.54	5.8	1.76	5.8	1.58	5.79	4.97	5.79	1.72	5.78	7.15		G1	51.21				19	F(6)A2G2S1 (all)	8.42	-	4.28
F(6)A2	5.9	3.08	5.9	2.65	5.9	2.85	5.91	17.58						G2	28.57				20	A2G2S2 (all)	8.84	-	1.52
F(6)A2B	6.27	0.14	6.26	0.14	6.27	0.14	6.23	2.68											21	F(6)A2G2S2 (3,6) and (3,3)	9.2	-	0.51
A2[6]G1		26.92		25.79		26.56			6.27	36.5				core F	20.26
A2[3]G1	6.36	7.38	6.35	8.72	6.36	10.02			6.36	10.82
A2B[6]G1	6.53	2.94	6.51	3.5	6.51	3.99			6.52	5.81				sialylation	14.31	α2-3	α2-6
A2B[3]G1	6.7	0.01	6.69	0.01	6.69	0.01										3.74	10.57
F(6)A2[6]G1		6.86		7.15		7.15								alpha-Gal	None
F(6)A2[3]G1	6.81	1.29	6.8	1.31	6.8	1.5
F(6)A2B[6]G1	6.92	1.36	6.91	1.81	6.9	1.98								bisects and core F from BTG
F(6)A2B[3]G1														G0-G2 from ABS
A2G2	7.18	12.57	7.17	15.04	7.18	19.79			7.18	24.7				sialylation from UND
A2BG2	7.28	1.65	7.29	1.14	7.31	0.82
A2G1S1	7.59	3.51		2.54
F(6)A2G2		3.15	7.6	4.79	7.6	7.95
F(6)A2BG2		0.01		0.01		0.01
A2G2S1 (all)	8.03	4.49	8.01	3.59
F(6)A2G2S1 (all)	8.42	4.28	8.4	3.15
A2G2S2 (all)	8.84	1.52	8.78	1.29
F(6)A2G2S2 (3,6) and (3,3)	9.2	0.51
