# Supplementary material for: Anti-D monoclonal antibodies from 23 human and rodent cell lines display diverse IgG Fc-glycosylation profiles that determine their clinical efficacy
Source: Sci Rep. 2020 Jan 30;10:1464. doi: 10.1038/s41598-019-57393-9 (PMC6992666; doi:10.1038/s41598-019-57393-9)
Supplement: Supplementary file 3 — Supplementary Tables S3 and S4. [file 41598_2019_57393_MOESM3_ESM.xlsx]

## Sheet: Title page
Anti-D monoclonal antibodies from 23 human and rodent cell lines display diverse IgG Fc-glycosylation profiles that determine their clinical efficacy
Belinda M Kumpel, Radka Saldova, Carolien A.M. Koeleman, Jodie L. Abrahams,
Agnes Hipgrave Ederveen, Kathryn L. Armour, Natalia I. Olovnikova,
Gestur Vidarsson, Rick Kapur, Pauline M. Rudd and Manfred Wuhrer

## Sheet: ST3 - Trait derivatization
Supporting Information, Table S3. Derived trait calculation for NeuAc structures.
Derived trait calculations.
H = Hexose; N = N-acetylhexosamine; F = fucose; E = ethyl esterified N-acetylneuraminic acid; L = lactonized N-acetylneuraminic acid; Ge = ethyl esterified N-glycolylneuraminic acid; Gl = lactonized N-glycolylneuraminic acid.
Derived trait calculation for NeuAc structures
NameC16A10:C17A10:C18A10:C19A10:C21B11A10:C15A10:C20A10:C21A10A10:C20	Description	Calculation
F	Relative abundance of fucosylated glycan species in spectrum	F = H3N3F1 + H4N3F1 + H3N4F1 + H5N3F1 + H4N4F1 + H3N5F1 + H4N3F1L1 + H4N3F1E1 + H6N3F1 + H5N4F1 + H4N5F1 + H5N3F1L1 + H4N4F1L1 + H5N3F1E1 + H7N3F1 + H4N4F1E1 + H6N4F1 + H5N5F1 + H5N4F1L1 + H6N3F1E1 + H4N5F1L1 + H5N4F1E1 + H7N4F1 + H4N5F1E1 + H6N5F1 + H6N4F1L1 + H5N5F1L1 + H6N4F1E1 + H5N5F1E1 + H7N5F1 + H5N4F1L2 + H5N4F1E1L1 + H5N4F1E2 + H6N5F1E1 + H5N5F1L2 + H5N5F1E2
B	Relative abundance of bisecting glycan species in spectrum	B = H3N5 + H3N5F1 + H4N5 + H4N5F1 + H5N5 + H4N5L1 + H5N5F1 + H4N5E1 + H4N5F1L1 + H5N5L1 + H4N5F1E1 + H5N5E1 + H5N5F1L1 + H5N5F1E1 + H5N5L2 + H5N5E2 + H5N5F1L2 + H5N5F1E2
G0	Relative abundance of diantennary structures without galactose	G0 = H3N4 + H3N4F1 + H3N5 + H3N5F1
G1	Relative abundance of diantennary structures with one galactose	G1 = H4N4 + H4N4F1 + H4N5 + H4N4L1 + H4N4E1 + H4N5F1 + H4N4F1L1 + H4N4F1E1 + H4N5L1 + H4N5E1 + H4N5F1L1 + H4N5F1E1
G2	Relative abundance of diantennary structures with two galactose	G2 = H5N4 + H5N4F1 + H5N5 + H5N4L1 + H5N4E1 + H5N5F1 + H5N4F1L1 + H5N4F1E1 + H5N5L1 + H5N5E1 + H5N4L2 + H5N4E1L1 + H5N5F1L1 + H5N4E2 + H5N5F1E1 + H5N4F1L2 + H5N4F1E1L1 + H5N5L2 + H5N4F1E2 + H5N5E2 + H5N5F1L2 + H5N5F1E2
G	Relative abundance of galactosylated glycan species in spectrum	G = (1/2 * G1) + (1 * G2)
S	Relative abundance of sialylated glycan species in spectrum	S = H4N3L1 + H4N3E1 + H4N3F1L1 + H5N3L1 + H4N3F1E1 + H4N4L1 + H5N3E1 + H4N4E1 + H5N3F1L1 + H6N3L1 + H4N4F1L1 + H5N3F1E1 + H5N4L1 + H6N3E1 + H4N4F1E1 + H4N5L1 + H5N4E1 + H4N5E1 + H5N4F1L1 + H6N3F1E1 + H6N4L1 + H4N5F1L1 + H5N4F1E1 + H5N5L1 + H6N4E1 + H4N5F1E1 + H5N5E1 + H5N4L2 + H6N4F1L1 + H5N4E1L1 + H5N5F1L1 + H6N4F1E1 + H5N4E2 + H5N5F1E1 + H6N5E1 + H5N4F1L2 + H5N4F1E1L1 + H5N5L2 + H5N4F1E2 + H6N5…
α2,6	Relative abundance of ethyl esterified (α2,6-linked) N-acetylneuraminic acids	α2,6 = H4N3E1 + H4N3F1E1 + H5N3E1 + H4N4E1 + H5N3F1E1 + H6N3E1 + H4N4F1E1 + H5N4E1 + H4N5E1 + H6N3F1E1 + H5N4F1E1 + H6N4E1 + H4N5F1E1 + H5N5E1 + (0.5 * H5N4E1L1) + H6N4F1E1 + H5N4E2 + H5N5F1E1 + H6N5E1 + (0.5 * H5N4F1E1L1) + H5N4F1E2 + H6N5F1E1 + H5N5E2 + H5N5F1E2
α2,3	Relative abundance of lactonized (α2,3-linked) N-acetylneuraminic acids	α2,3 = H4N3L1 + H4N3F1L1 + H5N3L1 + H4N4L1 + H5N3F1L1 + H6N3L1 + H4N4F1L1 + H5N4L1 + H4N5L1 + H5N4F1L1 + H6N4L1 + H4N5F1L1 + H5N5L1 + H5N4L2 + H6N4F1L1 + (0.5 * H5N4E1L1) + H5N5F1L1 + H5N4F1L2 + (0.5 * H5N4F1E1L1) + H5N5L2 + H5N5F1L2
α-gal	Relative abundance of α-galactosylated structures	α-gal = H6N4 + H6N4F1 + H7N4 + H6N4L1 + H7N4F1 + H6N4E1 + H7N5 + H6N4F1L1 + H6N4F1E1 + H7N5F1
Derived trait calculation for NeuGc structures
Name	Description	Calculation
F	Relative abundance of fucosylated glycan species in spectrum	F = H3N3F1 + H4N3F1 + H3N4F1 + H3N3F1Gl1 + H5N3F1 + H4N4F1 + H3N5F1 + H4N3F1Gl1 + H6N3F1 + H4N3F1Ge1 + H4N4Gl1 + H5N3Ge1 + H5N4F1 + H4N5F1 + H5N3F1Gl1 + H7N3F1 + H4N4F1Gl1 + H5N3F1Ge1 + H6N4F1 + H4N4F1Ge1 + H5N5F1 + H5N4F1Gl1 + H6N3F1Ge1 + H7N4F1 + H4N5F1Gl1 + H5N4F1Ge1 + H6N5F1 + H4N5F1Ge1 + H6N4F1Gl1 + H5N5F1Gl1 + H6N4F1Ge1 + H7N5F1 + H5N5F1Ge1 + H5N4F1Gl2 + H6N5F1Gl1 + H5N4F1Ge2 + H6N5F1Ge1 + …
B	Relative abundance of bisecting glycan species in spectrum	B = H3N5 + H3N5F1 + H4N5 + H4N5F1 + H5N5 + H4N5Gl1 + H5N5F1 + H4N5Ge1 + H4N5F1Gl1 + H5N5Gl1 + H4N5F1Ge1 + H5N5Ge1 + H5N5F1Gl1 + H5N5F1Ge1 + H5N5Gl2 + H5N5Ge2 + H5N5F1Gl2 + H5N5F1Ge2
G0	Relative abundance of diantennary structures without galactose	G0 = H3N4 + H3N4F1 + H3N5 + H3N5F1
G1	Relative abundance of diantennary structures with one galactose	G1 = H4N4 + H4N4F1 + H4N5 + H4N4Gl1 + H4N4Ge1 + H4N5F1 + H4N4F1Gl1 + H4N4F1Ge1 + H4N5Gl1 + H4N5Ge1 + H4N5F1Gl1 + H4N5F1Ge1
G2	Relative abundance of diantennary structures with two galactose	G2 = H5N4 + H5N4F1 + H5N5 + H5N4Gl1 + H5N4Ge1 + H5N5F1 + H5N4F1Gl1 + H5N4F1Ge1 + H5N5Gl1 + H5N5Ge1 + H5N4Gl2 + H5N5F1Gl1 + H5N4Ge2 + H5N5F1Ge1 + H5N4F1Gl2 + H5N5Gl2 + H5N4F1Ge2 + H5N5Ge2 + H5N5F1Gl2 + H5N5F1Ge2
G	Relative abundance of galactosylated glycan species in spectrum	G = (1/2 * G1) + (1 * G2)
S	Relative abundance of sialylated glycan species in spectrum	S = H3N3F1Gl1 + H4N3Gl1 + H4N3Ge1 + H4N3F1Gl1 + H5N3Gl1 + H4N3F1Ge1 + H4N4Gl1 + H5N3Ge1 + H4N4Ge1 + H5N3F1Gl1 + H6N3Gl1 + H4N4F1Gl1 + H5N3F1Ge1 + H5N4Gl1 + H6N3Ge1 + H4N4F1Ge1 + H4N5Gl1 + H5N4Ge1 + H4N5Ge1 + H5N4F1Gl1 + H6N3F1Ge1 + H6N4Gl1 + H4N5F1Gl1 + H5N4F1Ge1 + H5N5Gl1 + H6N4Ge1 + H4N5F1Ge1 + H5N5Ge1 + H5N4Gl2 + H6N4F1Gl1 + H5N5F1Gl1 + H6N4F1Ge1 + H6N5Gl1 + H5N4Ge2 + H5N5F1Ge1 + H6N5Ge1 + H5N…
α2,6	Relative abundance of ethyl esterified (α2,6-linked) N-glycolylneuraminic acids	α2,6 = H4N3Ge1 + H4N3F1Ge1 + H5N3Ge1 + H4N4Ge1 + H5N3F1Ge1 + H6N3Ge1 + H4N4F1Ge1 + H5N4Ge1 + H4N5Ge1 + H6N3F1Ge1 + H5N4F1Ge1 + H6N4Ge1 + H4N5F1Ge1 + H5N5Ge1 + H6N4F1Ge1 + H5N4Ge2 + H5N5F1Ge1 + H6N5Ge1 + H5N4F1Ge2 + H5N5Ge2 + H6N5F1Ge1 + H5N5F1Ge2
α2,3	Relative abundance of lactonized (α2,3-linked) N-glycolylneuraminic acids	α2,3 = H3N3F1Gl1 + H4N3Gl1 + H4N3F1Gl1 + H5N3Gl1 + H4N4Gl1 + H6N3Gl1 + H5N3F1Gl1 + H4N4F1Gl1 + H5N4Gl1 + H4N5Gl1 + H5N4F1Gl1 + H6N4Gl1 + H4N5F1Gl1 + H5N5Gl1 + H5N4Gl2 + H6N4F1Gl1 + H5N5F1Gl1 + H6N5Gl1 + H5N4F1Gl2 + H5N5Gl2 + H6N5F1Gl1 + H5N5F1Gl2
α-gal	Relative abundance of α-galactosylated structures	α-gal = H6N4 + H6N4F1 + H7N4 + H6N4Gl1 + H7N4F1 + H6N4Ge1 + H7N5 + H6N4F1Gl1 + H6N4F1Ge1 + H7N5F1
Derived trait calculation for NeuAc + NeuGc structures
Name	Description	Calculation
F	Relative abundance of fucosylated glycan species in spectrum	F = H3N4F1+H4N4F1+H3N5F1+H5N4F1+H4N5F1+H4N4F1Gl1+H4N4F1E1+H4N4F1Ge1+H5N4F1E1+H5N4F1Ge1
B	Relative abundance of bisecting glycan species in spectrum	B = H3N5+H3N5F1+H4N5+H4N5F1+H5N5+H4N5E1+H4N5Ge1
G0	Relative abundance of diantennary structures without galactose	H3N4+H3N4F1+H3N5+H3N5F1
G1	Relative abundance of diantennary structures with one galactose	H4N4 + H4N4F1 + H4N5 + H4N4E1 + H4N4Ge1 + H4N5F1 + H4N4F1Gl1 + H4N4F1E1 + H4N4F1Ge1 + H4N5E1 + H4N5Ge1
G2	Relative abundance of diantennary structures with two galactose	H5N4 + H5N4F1 + H5N5 + H5N4L1 + H5N4E1 + H5N4Ge1 + H5N4F1E1 + H5N4F1Ge1 + H5N4E1L1 + H5N4E2
G	Relative abundance of galactosylated glycan species in spectrum	G = (1/2 * G1) + (1 * G2)
S	Relative abundance of sialylated glycan species in spectrum	H4N3Gl1 + H4N4E1 + H4N4Ge1 + H4N4F1Gl1 + H5N4L1 + H4N4F1E1 + H4N4F1Ge1 + H5N4E1 + H5N4Ge1 + H4N5E1 + H4N5Ge1 + H5N4F1E1 + H5N4F1Ge1 + H5N4E1L1 + H5N4E2
SNeuAc	Relative abundance of N-acetylneuraminic acid glycan species in spectrum	H4N4E1 + H5N4L1 + H4N4F1E1 + H5N4E1 + H4N5E1 + H5N4F1E1 + H5N4E1L1 + H5N4E2
SNeuGc	Relative abundance of N-glycolylneuraminic acid glycan species in spectrum	H4N3Gl1 + H4N4Ge1 + H4N4F1Gl1 + H4N4F1Ge1 + H5N4Ge1 + H4N5Ge1 + H5N4F1Ge1
α2,6	Relative abundance of ethyl esterified (α2,6-linked) sialylated glycan species	H4N4E1 + H4N4Ge1 + H4N4F1E1 + H4N4F1Ge1 + H5N4E1 + H5N4Ge1 + H4N5E1 + H4N5Ge1 + H5N4F1E1 + H5N4F1Ge1 + (0.5 * H5N4E1L1) + H5N4E2
α2,3	Relative abundance of lactonized (α2,3-linked) sialylated glycan species	H4N3Gl1 + H4N4F1Gl1 + H5N4L1 + (0.5 * H5N4E1L1)

## Sheet: ST4 - Results EE
Supporting Information, Table S4.
Analyte extraction list for MALDI-TOF-MS analysis of PNGase F released glycans after ethyl esterification; L, lactonized N-acetylneuraminic acid; E, ethyl esterified N-acetylneuraminic acid; Gl, lactonized N-glycolylneuraminic acid; Ge, ethyl esterified N-glycolylneuraminic acid; H, hexose; N, N-acetylhexosamine; F, deoxyhexose. Analytes were removed when the maximum S/N was below 3 and when the …
List with N-acetylneuraminic acid			List with N-glycolylneuraminic acid
[M+Na]+	Composition		[M+Na]+	Composition
1095.37	H4N2		1095.37	H4N2
1136.4	H3N3		1136.4	H3N3
1257.42	H5N2		1257.42	H5N2
1282.45	H3N3F1		1282.45	H3N3F1
1298.45	H4N3		1298.45	H4N3
1339.48	H3N4		1339.48	H3N4
1419.48	H6N2		1419.48	H6N2
1444.51	H4N3F1		1444.51	H4N3F1
1460.5	H5N3		1460.5	H5N3
1485.53	H3N4F1		1485.53	H3N4F1
1501.53	H4N4		1501.53	H4N4
1542.56	H3N5		1542.56	H3N5
1571.53	H4N3L1		1571.53	H3N3F1Gl1
1581.53	H7N2		1581.53	H7N2
1606.56	H5N3F1		1587.53	H4N3Gl1
1617.58	H4N3E1		1606.56	H5N3F1
1622.55	H6N3		1622.55	H6N3
1647.59	H4N4F1		1633.57	H4N3Ge1
1663.58	H5N4		1647.59	H4N4F1
1688.61	H3N5F1		1663.58	H5N4
1704.61	H4N5		1688.61	H3N5F1
1717.59	H4N3F1L1		1704.61	H4N5
1733.59	H5N3L1		1733.59	H4N3F1Gl1
1743.58	H8N2		1743.58	H8N2
1763.63	H4N3F1E1		1749.58	H5N3Gl1
1768.61	H6N3F1		1768.61	H6N3F1
1774.61	H4N4L1		1779.63	H4N3F1Ge1
1779.63	H5N3E1		1784.61	H7N3
1784.61	H7N3		1790.61	H4N4Gl1
1809.64	H5N4F1		1795.62	H5N3Ge1
1820.66	H4N4E1		1809.64	H5N4F1
1825.63	H6N4		1825.63	H6N4
1850.67	H4N5F1		1836.65	H4N4Ge1
1866.66	H5N5		1850.67	H4N5F1
1879.64	H5N3F1L1		1866.66	H5N5
1895.64	H6N3L1		1895.64	H5N3F1Gl1
1905.63	H9N2		1905.63	H9N2
1920.67	H4N4F1L1		1911.63	H6N3Gl1
1925.69	H5N3F1E1		1930.67	H7N3F1
1930.67	H7N3F1		1936.67	H4N4F1Gl1
1936.67	H5N4L1		1941.68	H5N3F1Ge1
1941.68	H6N3E1		1952.66	H5N4Gl1
1966.71	H4N4F1E1		1957.68	H6N3Ge1
1971.69	H6N4F1		1971.69	H6N4F1
1977.69	H4N5L1		1982.71	H4N4F1Ge1
1982.71	H5N4E1		1987.69	H7N4
1987.69	H7N4		1993.69	H4N5Gl1
2012.72	H5N5F1		1998.7	H5N4Ge1
2023.73	H4N5E1		2012.72	H5N5F1
2028.71	H6N5		2028.71	H6N5
2082.72	H5N4F1L1		2039.73	H4N5Ge1
2087.74	H6N3F1E1		2098.72	H5N4F1Gl1
2098.72	H6N4L1		2103.73	H6N3F1Ge1
2123.75	H4N5F1L1		2114.71	H6N4Gl1
2128.77	H5N4F1E1		2133.74	H7N4F1
2133.74	H7N4F1		2139.75	H4N5F1Gl1
2139.75	H5N5L1		2144.76	H5N4F1Ge1
2144.76	H6N4E1		2155.74	H5N5Gl1
2169.79	H4N5F1E1		2160.76	H6N4Ge1
2174.77	H6N5F1		2174.77	H6N5F1
2185.79	H5N5E1		2185.79	H4N5F1Ge1
2190.77	H7N5		2190.77	H7N5
2209.75	H5N4L2		2201.78	H5N5Ge1
2244.78	H6N4F1L1		2241.74	H5N4Gl2
2255.79	H5N4E1L1		2260.77	H6N4F1Gl1
2285.8	H5N5F1L1		2301.83	H5N5F1Gl1
2290.82	H6N4F1E1		2306.81	H6N4F1Ge1
2301.83	H5N4E2		2317.79	H6N5Gl1
2331.85	H5N5F1E1		2333.82	H5N4Ge2
2336.82	H7N5F1		2336.82	H7N5F1
2347.84	H6N5E1		2347.84	H5N5F1Ge1
2355.81	H5N4F1L2		2363.84	H6N5Ge1
2401.85	H5N4F1E1L1		2387.8	H5N4F1Gl2
2412.83	H5N5L2		2444.82	H5N5Gl2
2447.89	H5N4F1E2		2463.85	H6N5F1Gl1
2493.9	H6N5F1E1		2479.88	H5N4F1Ge2
2504.91	H5N5E2		2509.89	H6N5F1Ge1
2558.89	H5N5F1L2		2536.9	H5N5Ge2
2650.97	H5N5F1E2		2590.88	H5N5F1Gl2
			2682.96	H5N5F1Ge2
